# Supplementary material for: Enhanced specificity of Bacillus metataxonomics using a tuf-targeted amplicon sequencing approach
Source: ISME Commun. 2023 Nov 27;3:126. doi: 10.1038/s43705-023-00330-9 (PMC10682494; doi:10.1038/s43705-023-00330-9)
Supplement: Supplementary file 2 — Dataset S1 List of Bacillus genomes downloaded from NCBI in April 2022. [file 43705_2023_330_MOESM2_ESM.xlsx]

## Sheet: Sheet1
Assembly Accession	Species	Strain
GCF_000008425.1	Bacillus licheniformis	DSM 13
GCF_000011645.1	Bacillus licheniformis	ATCC 14580; DSM 13
GCF_001596055.1	Bacillus licheniformis	HRBL-15TDI7
GCF_001726125.1	Bacillus licheniformis	BL1202
GCF_001896025.1	Bacillus sp.	H15-1
GCF_002074075.1	Bacillus licheniformis	SCK B11
GCF_002074095.1	Bacillus licheniformis	SCDB 14
GCF_002074115.1	Bacillus licheniformis	SCDB 34
GCF_002074135.1	Bacillus licheniformis	SCCB 37
GCF_002173675.1	Bacillus licheniformis	SRCM100141
GCF_002174255.1	Bacillus licheniformis	SRCM100027
GCF_002236895.1	Bacillus licheniformis	BL-010
GCF_002269275.1	Bacillus sp.	1s-1
GCF_002504325.1	Bacillus licheniformis	ATCC 9789
GCF_002966955.1	Bacillus licheniformis	14ADL4
GCF_003253815.1	Bacillus licheniformis	CBA7132
GCF_003339545.1	Bacillus licheniformis	0DA23-1
GCF_003595625.1	Bacillus licheniformis	TAB7
GCF_003606405.1	Bacillus licheniformis	MT-B06
GCF_003952865.1	Bacillus licheniformis	PB3
GCF_004101525.1	Bacillus licheniformis	SRCM103914
GCF_004103575.1	Bacillus licheniformis	SRCM103529
GCF_004119755.1	Bacillus licheniformis	SRCM103583
GCF_004119795.1	Bacillus licheniformis	SRCM103608
GCF_004526275.1	Bacillus licheniformis	MCC 2514
GCF_006094335.1	Bacillus licheniformis	ATCC 14580
GCF_006494795.1	Bacillus licheniformis	CSL2
GCF_006974025.1	Bacillus licheniformis	TCCC 11148
GCF_007855455.1	Bacillus licheniformis	KNU11
GCF_009662395.1	Bacillus licheniformis	P8_B2
GCF_14250415.1	Bacillus sp.	PAMC28748
GCF_15689075.1	Bacillus licheniformis	LCDD6
GCF_16026835.1	Bacillus licheniformis	FDAARGOS_923
GCF_16126875.1	Bacillus licheniformis	H2
GCF_17338795.1	Bacillus licheniformis	CP6
GCF_902386215.1	Bacillus licheniformis	MGYG-HGUT-02357
GCF_000009045.1	Bacillus subtilis subsp. subtilis	168
GCF_000293765.1	Bacillus subtilis	QB928
GCF_000321395.1	Bacillus subtilis subsp. subtilis	BSP1
GCF_000344745.1	Bacillus subtilis subsp. subtilis	6051-HGW
GCF_000497485.1	Bacillus subtilis	PY79
GCF_000523045.1	Bacillus subtilis	BEST7003
GCF_000699465.1	Bacillus subtilis subsp. subtilis	JH642 substr. AG174
GCF_000699525.1	Bacillus subtilis subsp. subtilis	AG1839
GCF_000737405.1	Bacillus subtilis	TO-A
GCF_000789275.1	Bacillus subtilis subsp. subtilis	168
GCF_000789295.1	Bacillus subtilis	PS832
GCF_000827065.1	Bacillus subtilis subsp. subtilis	3NA
GCF_000877815.1	Bacillus sp.	YP1
GCF_000952895.1	Bacillus sp.	BS34A
GCF_000953615.1	Bacillus subtilis	BS49
GCF_000971925.1	Bacillus subtilis	KCTC 1028
GCF_000978495.1	Bacillus sp.	LM 4-2
GCF_001037985.1	Bacillus subtilis	TO-A JPC
GCF_001541905.1	Bacillus subtilis subsp. subtilis	CU1050
GCF_001604995.1	Bacillus subtilis	SZMC 6179J
GCF_001660525.1	Bacillus subtilis subsp. subtilis	delta6
GCF_001697265.1	Bacillus subtilis subsp. subtilis	KCTC 3135
GCF_001703495.1	Bacillus subtilis subsp. subtilis	168G
GCF_002055965.1	Bacillus subtilis	NCIB 3610
GCF_002202035.1	Bacillus subtilis subsp. subtilis	SRCM101392
GCF_002202055.1	Bacillus subtilis	ge28
GCF_003184225.1	Bacillus subtilis	50-1
GCF_003330965.1	Bacillus sp.	DM2
GCF_003610955.1	Bacillus subtilis	WB800N
GCF_004101405.1	Bacillus subtilis	SRCM103923
GCF_004101445.1	Bacillus subtilis	SRCM103881
GCF_004101465.1	Bacillus subtilis	SRCM103971
GCF_004103875.1	Bacillus sp.	WR11
GCF_004119595.1	Bacillus subtilis	SRCM103696
GCF_004119835.1	Bacillus subtilis	SRCM103622
GCF_004328925.1	Bacillus subtilis subsp. subtilis	G7
GCF_005160425.1	Bacillus subtilis	MBI 600
GCF_005937795.2	Bacillus sp.	KBS0812
GCF_006088795.1	Bacillus subtilis subsp. subtilis	NCIB 3610
GCF_006741845.1	Bacillus subtilis subsp. subtilis	NBRC 13719
GCF_009662215.1	Bacillus subtilis	MB8_B7
GCF_009662235.1	Bacillus subtilis	75
GCF_009662415.1	Bacillus subtilis	P8_B3
GCF_009662435.1	Bacillus subtilis	P8_B1
GCF_009662455.1	Bacillus subtilis	P9_B1
GCF_009857115.1	Bacillus subtilis	GOT9
GCF_009884005.1	Bacillus subtilis	BJQ0005
GCF_009913255.1	Bacillus subtilis	SRCM102753
GCF_009913395.1	Bacillus subtilis	SRCM102745
GCF_009913515.1	Bacillus subtilis	SRCM102748
GCF_009913555.1	Bacillus subtilis	SRCM102750
GCF_12030675.1	Bacillus subtilis subsp. subtilis	SMY
GCF_12648205.1	Bacillus subtilis subsp. subtilis	UCMB5121
GCF_12648345.1	Bacillus subtilis subsp. subtilis	UCMB5021
GCF_12931705.2	Bacillus subtilis subsp. subtilis	168
GCF_13009385.1	Bacillus subtilis subsp. subtilis	168
GCF_13388335.1	Bacillus subtilis	SP1
GCF_14879275.1	Bacillus subtilis	CV16
GCF_15535655.1	Bacillus subtilis	TR21
GCF_15654205.1	Bacillus subtilis	SH1
GCF_16065415.1	Bacillus subtilis	LBUM979
GCF_16894165.1	Bacillus subtilis	BIM B-569G
GCF_17753785.1	Bacillus subtilis	YB-04
GCF_19599105.1	Bacillus subtilis	YPS-32
GCF_19704335.1	Bacillus subtilis	BEST3095
GCF_19704355.1	Bacillus subtilis	BEST3096
GCF_19704375.1	Bacillus subtilis	BEST3102
GCF_19704395.1	Bacillus subtilis	BEST3106
GCF_19704415.1	Bacillus subtilis	BEST3109
GCF_19704435.1	Bacillus subtilis	BEST3125
GCF_19704455.1	Bacillus subtilis	BEST3136
GCF_19931715.1	Bacillus subtilis	FJAT-4
GCF_20311615.1	Bacillus subtilis	ELA2001105
GCF_20783355.1	Bacillus sp.	BC1-43
GCF_21398545.1	Bacillus subtilis	Bsi
GCF_22163605.1	Bacillus sp.	Man122
GCF_22370975.1	Bacillus subtilis	ZW
GCF_000015785.2	Bacillus velezensis	FZB42
GCF_000494835.1	Bacillus amyloliquefaciens	CC178
GCF_001593785.1	Bacillus amyloliquefaciens	UMAF6614
GCF_001685645.1	Bacillus velezensis	S3-1
GCF_001687745.1	Bacillus velezensis	LS69
GCF_001922005.1	Bacillus amyloliquefaciens	WS-8
GCF_002057535.1	Bacillus velezensis	sx01604
GCF_002072695.1	Bacillus velezensis	JTYP2
GCF_002113805.1	Bacillus vallismortis	NBIF-001
GCF_002117165.1	Bacillus velezensis	CBMB205
GCF_002192235.1	Bacillus velezensis	GQJK49
GCF_002796465.1	Bacillus velezensis	CN026
GCF_003045165.1	Bacillus velezensis	DR-08
GCF_003073455.1	Bacillus velezensis	LDO2
GCF_003149695.1	Bacillus amyloliquefaciens	ALB69
GCF_003431885.1	Bacillus velezensis	CBMB205
GCF_003555525.1	Bacillus velezensis	ZF2
GCF_003612755.1	Bacillus velezensis	JT3-1
GCF_004329055.1	Bacillus velezensis	ANSB01E
GCF_006489235.1	Bacillus velezensis	UCMB5044
GCF_006489255.1	Bacillus velezensis	UCMB5007
GCF_006974185.1	Bacillus velezensis	LG37
GCF_008367895.1	Bacillus velezensis	SYP-B637
GCF_008802875.1	Bacillus velezensis	LC1
GCF_008808015.1	Bacillus amyloliquefaciens	V167
GCF_009362235.1	Bacillus velezensis	FJAT-52631
GCF_11008975.1	Bacillus sp.	LUNF1
GCF_11100445.1	Bacillus velezensis	UB2017
GCF_11769925.1	Bacillus velezensis	BIM B-1312D
GCF_12572025.1	Bacillus sp.	HNA3
GCF_13201135.1	Bacillus velezensis	A2
GCF_13284785.2	Bacillus velezensis	BT2.4
GCF_13285085.2	Bacillus velezensis	BP1.2A
GCF_13348705.1	Bacillus velezensis	KKLW
GCF_13367755.1	Bacillus velezensis	WLYS23
GCF_13701805.1	Bacillus velezensis	K01
GCF_14358035.1	Bacillus velezensis	YB-130
GCF_14622705.1	Bacillus velezensis	ZF145
GCF_14841075.1	Bacillus velezensis	BSC16a
GCF_14961825.1	Bacillus velezensis	GY65
GCF_15999565.1	Bacillus amyloliquefaciens	DGL1
GCF_16801735.1	Bacillus velezensis	WSM-1
GCF_17815555.1	Bacillus amyloliquefaciens	G10
GCF_18406485.1	Bacillus velezensis	KOF112
GCF_18771705.1	Bacillus velezensis	US1
GCF_18775385.1	Bacillus velezensis	J17-4
GCF_19222745.1	Bacillus velezensis	BS-G1
GCF_19603335.1	Bacillus velezensis	B4-7
GCF_21390055.1	Bacillus velezensis	AB191
GCF_21650855.1	Bacillus velezensis	JJ47
GCF_22370935.1	Bacillus velezensis	HNU24
GCF_000017885.4	Bacillus pumilus	SAFR-032
GCF_003571425.1	Bacillus pumilus	150a
GCF_000018825.1	Bacillus mycoides	KBAB4
GCF_000146565.1	Bacillus subtilis subsp. spizizenii	W23
GCF_006094475.1	Bacillus subtilis subsp. spizizenii	ATCC 6633
GCF_006364495.1	Bacillus subtilis	FDAARGOS_606
GCF_000165925.1	Bacillus atrophaeus	1942
GCF_001597265.1	Bacillus subtilis subsp. globigii	ATCC 49760
GCF_000186745.1	Bacillus subtili	BSn5
GCF_14171535.1	Bacillus subtilis	So1b
GCF_000195515.1	Bacillus amyloliquefaciens	TA208
GCF_000221645.1	Bacillus amyloliquefaciens	XH7
GCF_000196735.1	Bacillus amyloliquefaciens	DSM 7
GCF_000204275.1	Bacillus amyloliquefaciens	LL3
GCF_000772125.1	Bacillus subtilis	ATCC 13952
GCF_002173635.1	Bacillus amyloliquefaciens	SRCM101267
GCF_002209305.1	Bacillus amyloliquefaciens	MT45
GCF_004006115.1	Bacillus amyloliquefaciens	HK1
GCF_007827165.1	Bacillus amyloliquefaciens	H
GCF_13328835.1	Bacillus amyloliquefaciens	205
GCF_14930895.1	Bacillus amyloliquefaciens	PP19
GCF_18223605.1	Bacillus amyloliquefaciens	Ba13
GCF_19464555.1	Bacillus sp.	7D3
GCF_19880285.1	Bacillus amyloliquefaciens	35M
GCF_19880325.1	Bacillus amyloliquefaciens	Bam1
GCF_000209795.2	Bacillus subtilis subsp. natto	BEST195
GCF_001565875.1	Bacillus subtilis subsp. natto	CGMCC 2108
GCF_001890405.1	Bacillus subtilis	KH2
GCF_001902555.1	Bacillus subtilis	29R7-12
GCF_002096095.1	Bacillus subtilis	Bacillus subtilis Bs-115
GCF_002173695.1	Bacillus subtilis subsp. subtilis	SRCM101444
GCF_002173715.1	Bacillus subtilis subsp. subtilis	SRCM100757
GCF_002201955.1	Bacillus subtilis subsp. subtilis	SRCM100761
GCF_002982175.1	Bacillus subtilis	ATCC 21228
GCF_003665295.1	Bacillus subtilis subsp. subtilis	N4-2
GCF_003665315.1	Bacillus subtilis subsp. subtilis	N2-2
GCF_003665335.1	Bacillus subtilis subsp. subtilis	N1-1
GCF_003665355.1	Bacillus subtilis subsp. subtilis	N3-1
GCF_004119555.1	Bacillus subtilis	SRCM103641
GCF_004119875.1	Bacillus subtilis	SRCM103637
GCF_14961985.1	Bacillus subtilis subsp. subtilis	CMIN-4
GCF_19704475.1	Bacillus subtilis	BEST3145
GCF_20773035.1	Bacillus subtilis subsp. natto	SCP010-1
GCF_21497525.1	Bacillus subtilis	JNFE1126
GCF_21497545.1	Bacillus subtilis	JNFE0126
GCF_000227465.1	Bacillus subtilis subsp. spizizenii	TU-B-10
GCF_001889625.1	Bacillus subtilis	MJ01
GCF_000227485.1	Bacillus subtilis subsp. subtilis	RO-NN-1
GCF_000242855.2	Bacillus amyloliquefaciens	IT-45
GCF_000283695.1	Bacillus velezensis	CAU B946
GCF_001536925_00104.1	Bacillus velezensis	B25
GCF_001586105.1	Bacillus amyloliquefaciens	S499
GCF_002238395.1	Bacillus velezensis	NJAU-Z9
GCF_009914175.1	Bacillus velezensis	SRCM101368
GCF_16065635.1	Bacillus velezensis	LBUM1082
GCF_17948225.1	Bacillus velezensis	VY03
GCF_18363035.1	Bacillus amyloliquefaciens	L-17
GCF_18415955.1	Bacillus velezensis	VTX20
GCF_18771665.1	Bacillus velezensis	Q12
GCF_20162235.1	Bacillus velezensis	CSUSB3
GCF_20995365.1	Bacillus velezensis	B-001
GCF_000259365.1	Bacillus sp.	JS
GCF_000262385.1	Bacillus velezensis	YAU B9601-Y2
GCF_000284395.1	Bacillus velezensis	YAU B9601-Y2
GCF_000493375_00104.1	Bacillus velezensis	NAU-B3
GCF_000769555.1	Bacillus velezensis	JS25R
GCF_000827045.1	Bacillus sp.	BH072
GCF_002216755.1	Bacillus velezensis	157
GCF_002327165.1	Bacillus velezensis	SCGB 574
GCF_002763675.1	Bacillus sp.	Lzh-5
GCF_002843505.1	Bacillus sp.	SJ-10
GCF_002844125.1	Bacillus velezensis	Lzh-a42
GCF_003149715.1	Bacillus amyloliquefaciens	ALB65
GCF_003265265.1	Bacillus velezensis	W1
GCF_007362635.1	Bacillus amyloliquefaciens	ZJU1
GCF_009906915.1	Bacillus sp.	AM1(2019)
GCF_14792065.1	Bacillus amyloliquefaciens	MOH1-5b
GCF_16859395.1	Bacillus velezensis	PEBA20
GCF_17347625.1	Bacillus velezensis	AD-3
GCF_19880425.1	Bacillus amyloliquefaciens	JP3144
GCF_21397795.1	Bacillus velezensis	BR-01
GCF_000299555.2	Bacillus altitudinis	BA06
GCF_13307105.1	Bacillus altitudinis	SCU11
GCF_19355135.1	Bacillus altitudinis	SCU11
GCF_000319475.1	Bacillus velezensis	AS43.3
GCF_000455585_00103.1	Bacillus velezensis	UCMB5113
GCF_000583065.1	Bacillus velezensis	TrigoCor1448
GCF_002105595.1	Bacillus velezensis	9D-6
GCF_002237515.1	Bacillus velezensis	TB1501
GCF_002688525.1	Bacillus velezensis	L-1
GCF_002764075.1	Bacillus velezensis	TJ02
GCF_003854915.1	Bacillus velezensis	1B-23
GCF_003860445.1	Bacillus velezensis	MH25
GCF_006489275.1	Bacillus velezensis	At1
GCF_008727675.1	Bacillus velezensis	FJAT-46737
GCF_009913315.1	Bacillus velezensis	SRCM102741
GCF_009913335.1	Bacillus velezensis	SRCM102742
GCF_009913355.1	Bacillus velezensis	SRCM102743
GCF_009913375.1	Bacillus velezensis	SRCM102744
GCF_009913475.1	Bacillus velezensis	SRCM102746
GCF_009913495.1	Bacillus velezensis	SRCM102747
GCF_11784665.1	Bacillus velezensis	S4
GCF_16888865.1	Bacillus velezensis	TB918
GCF_19285615.1	Bacillus velezensis	LBY-1
GCF_19396925.1	Bacillus amyloliquefaciens	GKT04
GCF_20084885.1	Bacillus velezensis	SWUJ1
GCF_21184205.1	Bacillus velezensis	GSBZ09
GCF_21233135.1	Bacillus amyloliquefaciens	LS1-002-014s
GCF_22344025.1	Bacillus velezensis	K203
GCF_22385175.1	Bacillus velezensis	R-71003
GCF_000338735.1	Bacillus subtilis	XF-1
GCF_000349795.1	Bacillus subtilis subsp. subtilis	BAB-1
GCF_000973605.1	Bacillus subtilis	HJ5
GCF_001465815.1	Bacillus subtilis subsp. subtilis	BSD-2
GCF_002216085.1	Bacillus subtilis	SX01705
GCF_009665145.1	Bacillus subtilis	ZD01
GCF_18394175.1	Bacillus subtilis	BYS2
GCF_000341875.1	Bacillus velezensis	UCMB5036
GCF_12647845.1	Bacillus velezensis	UCMB5140
GCF_000408885.1	Bacillus paralicheniformis	ATCC 9945a
GCF_000876525.1	Bacillus paralicheniformis	BL-09
GCF_002393225.1	Bacillus paralicheniformis	14DA11
GCF_003711025.1	Bacillus paralicheniformis	CBMAI 1303
GCF_008365255.1	Bacillus paralicheniformis	A4-3
GCF_009497935.1	Bacillus paralicheniformis	FA6
GCF_21654715.1	Bacillus paralicheniformis	J25TS1
GCF_21654735.1	Bacillus paralicheniformis	J36TS2
GCF_900635765.1	Bacillus paralicheniformis	NCTC8721
GCF_000455565_00104.1	Bacillus velezensis	UCMB-5033
GCF_000772205.1	Bacillus subtilis	Bs-916
GCF_000835145.1	Bacillus amyloliquefaciens	KHG19
GCF_003076535.1	Bacillus velezensis	BS-37
GCF_003312895.1	Bacillus amyloliquefaciens	SH-B74
GCF_003855275.1	Bacillus velezensis	BCSo1
GCF_008244925.1	Bacillus velezensis	ONU 553
GCF_000465465.2	Bacillus sp.	NSP9.1
GCF_000469135.2	Bacillus sp.	SB49
GCF_000508125.2	Bacillus velezensis	GB03
GCF_001023595.1	Bacillus velezensis	G341
GCF_009663035.1	Bacillus velezensis	AL7
GCF_14211995.1	Bacillus velezensis	HAB-2
GCF_18861275.1	Bacillus sp.	JNUCC-22
GCF_000508265.1	Bacillus amyloliquefaciens	LFB112
GCF_000973585.1	Bacillus velezensis	NJN-6
GCF_000987825.1	Bacillus velezensis	JJ-D34
GCF_001889285.1	Bacillus amyloliquefaciens	LM2303
GCF_004337655.1	Bacillus velezensis	LB002
GCF_008534375.1	Bacillus amyloliquefaciens	DH8030
GCF_009834085.1	Bacillus velezensis	FJAT-45028
GCF_12226065.1	Bacillus velezensis	Htq6
GCF_13122255.1	Bacillus amyloliquefaciens	WF02
GCF_13122275.1	Bacillus velezensis	EN01
GCF_14622745.1	Bacillus amyloliquefaciens	T-5
GCF_15291865.1	Bacillus velezensis	DTU001
GCF_17357905.1	Bacillus amyloliquefaciens	GXU-1
GCF_19449395.1	Bacillus velezensis	GS-1
GCF_22371095.1	Bacillus velezensis	SF327
GCF_22385235.1	Bacillus velezensis	504
GCF_000590455.1	Bacillus pumilus	B6033
GCF_000972685.1	Bacillus altitudinis	W3
GCF_001191605.1	Bacillus altitudinis	GR-8
GCF_001548215.1	Bacillus pumilus	TUAT1
GCF_001578165.1	Bacillus pumilus	SH-B11
GCF_001908475.1	Bacillus altitudinis	GLB197
GCF_002741745.1	Bacillus altitudinis	P-10
GCF_004101925.1	Bacillus aerophilus	232
GCF_006007905.1	Bacillus altitudinis	HQ-51-Ba
GCF_16767855.1	Bacillus altitudinis	ws31
GCF_21654615.1	Bacillus altitudinis	NC3
GCF_000685725.1	Bacillus velezensis	SQR9
GCF_000772165.1	Bacillus subtilis	ATCC 19217
GCF_000988345.1	Bacillus velezensis	YJ11-1-4
GCF_003071465.1	Bacillus velezensis	GYL4
GCF_000706705.1	Bacillus subtilis subsp. subtilis	OH131.1
GCF_001704095.1	Bacillus subtilis	HJ0-6
GCF_001719225.1	Bacillus sp.	FJAT-14266
GCF_003665255.1	Bacillus subtilis subsp. subtilis	SSJ-1
GCF_004101425.1	Bacillus subtilis	SRCM104005
GCF_004119695.1	Bacillus subtilis	SRCM103837
GCF_004119715.1	Bacillus subtilis	SRCM103835
GCF_004119815.1	Bacillus subtilis	SRCM103629
GCF_006165085.1	Bacillus subtilis	SEM-9
GCF_008831405.1	Bacillus subtilis	ms-2
GCF_009662155.1	Bacillus subtilis	MB9_B4
GCF_009662175.1	Bacillus subtilis	MB9_B1
GCF_009662255.1	Bacillus subtilis	MB8_B1
GCF_009662275.1	Bacillus subtilis	73
GCF_009914155.1	Bacillus subtilis	SRCM101393
GCF_13285325.1	Bacillus subtilis	JCL16
GCF_15602625.1	Bacillus subtilis	R31
GCF_22453545.1	Bacillus subtilis	YB-15
GCF_000742855.1	Bacillus pseudomycoides	219298
GCF_000832885.1	Bacillus pseudomycoides	BTZ
GCF_000775975.1	Bacillus mycoides	WSBC10204
GCF_18739625.1	Bacillus mycoides	BPN51/1
GCF_18741165.1	Bacillus mycoides	JAS06/3
GCF_18741465.1	Bacillus mycoides	JAS1004
GCF_18741505.1	Bacillus mycoides	JAS12/5
GCF_18742045.1	Bacillus mycoides	JAS12/5
GCF_18742225.1	Bacillus mycoides	JAS635
GCF_000782835.1	Bacillus subtilis	SG6
GCF_000800825.1	Bacillus sp.	WP8
GCF_000815145.1	Bacillus sp.	Pc3
GCF_001593395.2	Bacillus velezensis	CC09
GCF_001593765.1	Bacillus amyloliquefaciens	UMAF6639
GCF_001596755.1	Bacillus amyloliquefaciens	B15
GCF_001999205.1	Bacillus sp.	275
GCF_002968415.1	Bacillus velezensis	CGMCC 11640
GCF_003285085.1	Bacillus velezensis	DSYZ
GCF_009738165.1	Bacillus velezensis	HN-Q-8
GCF_009789615.1	Bacillus velezensis	BA-26
GCF_14495825.1	Bacillus velezensis	CLA178
GCF_16834435.1	Bacillus velezensis	GUAL210
GCF_17603845.1	Bacillus amyloliquefaciens	XJ5
GCF_21559715.1	Bacillus velezensis	CF57
GCF_000815275.2	Bacillus velezensis	LPL-K103
GCF_003546955.1	Bacillus velezensis	BIM B-439D
GCF_18629015.1	Bacillus velezensis	VCN56
GCF_19163475.1	Bacillus velezensis	YYC
GCF_19754015.1	Bacillus velezensis	LZN01
GCF_20971785.1	Bacillus amyloliquefaciens	ZF57
GCF_000832605.1	Bacillus mycoides	ATCC 6462
GCF_18736745.1	Bacillus mycoides	BPN09/1
GCF_18739305.1	Bacillus mycoides	BPN121
GCF_18739365.1	Bacillus mycoides	BPN211
GCF_18739445.1	Bacillus mycoides	BPN36/2
GCF_18739485.1	Bacillus mycoides	BPN36/3
GCF_18739505.1	Bacillus mycoides	BPN37/1
GCF_18740945.1	Bacillus mycoides	BPN573
GCF_18741005.1	Bacillus mycoides	BPN58/4
GCF_18741085.1	Bacillus mycoides	BPN601
GCF_18741145.1	Bacillus mycoides	JAS06/1
GCF_18741605.1	Bacillus mycoides	JAS391
GCF_18742105.1	Bacillus mycoides	JAS85/1
GCF_18742185.1	Bacillus mycoides	JAS06/1
GCF_18742265.1	Bacillus mycoides	JAS85/1
GCF_18742285.1	Bacillus mycoides	JAS94/5
GCF_000833005.1	Bacillus velezensis	L-H15
GCF_000973485.1	Bacillus velezensis	L-S60
GCF_11032725.1	Bacillus velezensis	LPL061
GCF_000959025.1	Bacillus intestinalis	T30
GCF_001015095.1	Bacillus subtilis	UD1022
GCF_18884165.1	Bacillus subtilis	s-16
GCF_001431145.1	Bacillus altitudinis	NJ-M2
GCF_001431785.1	Bacillus altitudinis	NJ-V2
GCF_001700735.1	Bacillus altitudinis	NJ-V
GCF_17948365.1	Bacillus altitudinis	6ww6
GCF_001483885.1	Bacillus amyloliquefaciens	MBE1283
GCF_001723585_00104.1	Bacillus velezensis	M75
GCF_002845365.1	Bacillus velezensis	CMT-6
GCF_003047165.1	Bacillus sp.	ZY-1-1
GCF_003390415.1	Bacillus velezensis	B-4
GCF_006965525.1	Bacillus velezensis	WRN014
GCF_12275165.1	Bacillus velezensis	BY6
GCF_15239615.1	Bacillus velezensis	LF01
GCF_17742975.1	Bacillus velezensis	AD8
GCF_18398955.1	Bacillus velezensis	VTX9
GCF_18502525.1	Bacillus amyloliquefaciens	SN16-1
GCF_19551675.1	Bacillus velezensis	19573-3
GCF_19720775.1	Bacillus velezensis	CL-4
GCF_20311635.1	Bacillus amyloliquefaciens	ELA1901024
GCF_20911825.1	Bacillus velezensis	JIN4
GCF_001553895.1	Bacillus sp.	SDLI1
GCF_002850535.1	Bacillus siamensis	SCSIO 05746
GCF_001578205_00107.1	Bacillus pumilus	SH-B9
GCF_001704975.1	Bacillus pumilus	PDSLzg-1
GCF_001705195.1	Bacillus amyloliquefaciens	RD7-7
GCF_001720505.1	Bacillus subtilis	BS16045
GCF_001746575.1	Bacillus subtilis	BS38
GCF_002269175.1	Bacillus subtilis	DKU_NT_02
GCF_003665215.1	Bacillus subtilis subsp. subtilis	PJ-7
GCF_003665235.1	Bacillus subtilis subsp. subtilis	MH-1
GCF_18454405.1	Bacillus subtilis subsp. subtilis	A1 - Midalam
GCF_18986855.1	Bacillus subtilis subsp. subtilis	Miz-8
GCF_001747445.1	Bacillus subtilis	HRBS-10TDI13
GCF_002173615.1	Bacillus subtilis subsp. subtilis	SRCM101441
GCF_002201995.1	Bacillus subtilis subsp. subtilis	SRCM100333
GCF_002269195.1	Bacillus subtilis	DKU_NT_03
GCF_003665195.1	Bacillus subtilis subsp. subtilis	GFR-12
GCF_003665275.1	Bacillus subtilis subsp. subtilis	2RL2-3
GCF_003665395.1	Bacillus subtilis subsp. subtilis	2KL1
GCF_004101365.1	Bacillus subtilis	SRCM103886
GCF_001752685.2	Bacillus velezensis	KD1
GCF_001874385.1	Bacillus amyloliquefaciens	Y14
GCF_002243325.2	Bacillus velezensis	SCDB 291
GCF_002310315.1	Bacillus velezensis	SCGB 1
GCF_002850475.1	Bacillus velezensis	GFP-2
GCF_13201465.1	Bacillus velezensis	B268
GCF_14764325.1	Bacillus velezensis	Y4_39
GCF_16766595.1	Bacillus velezensis	GUMT319
GCF_16904925.1	Bacillus velezensis	Sam8H1
GCF_18223705.1	Bacillus velezensis	Y816
GCF_19464595.1	Bacillus velezensis	WB
GCF_001808235.1	Bacillus subtilis	VV2
GCF_004119635.1	Bacillus subtilis	SRCM103697
GCF_009497815.1	Bacillus subtilis	HMNig-2
GCF_009913575.1	Bacillus subtilis	SRCM102751
GCF_001854345.1	Bacillus velezensis	SYBC H47
GCF_002005345.1	Bacillus velezensis	GH1-13
GCF_15277495.1	Bacillus velezensis	KMU01
GCF_001857925.1	Bacillus xiamenensis	VV3
GCF_009759805.1	Bacillus sp.	ms-22
GCF_001857985.1	Bacillus velezensis	9912D
GCF_002944585.1	Bacillus velezensis	DKU_NT_04
GCF_003432425.1	Bacillus velezensis	K26
GCF_004101805.1	Bacillus velezensis	83
GCF_004119575.1	Bacillus velezensis	SRCM103691
GCF_004119735.1	Bacillus velezensis	SRCM103788
GCF_004119855.1	Bacillus velezensis	SRCM103616
GCF_008824205.1	Bacillus amyloliquefaciens	KC41
GCF_009856975.1	Bacillus velezensis	DH8043
GCF_009913295.1	Bacillus velezensis	SRCM102755
GCF_13875015.1	Bacillus velezensis	MV2
GCF_14048285.1	Bacillus velezensis	JSRB 166
GCF_14048385.1	Bacillus velezensis	JSRB 08
GCF_14180705.2	Bacillus velezensis	NST6
GCF_17797845.1	Bacillus sp.	LJBV19
GCF_20149525.1	Bacillus velezensis	DMB05
GCF_20149955.1	Bacillus velezensis	DMB06
GCF_20150015.1	Bacillus velezensis	DMB07
GCF_22313395.1	Bacillus velezensis	LOH112
GCF_001889165.1	Bacillus weihaiensis	Alg07
GCF_001889385.1	Bacillus subtilis	J-5
GCF_002556565.1	Bacillus velezensis	LABIM40
GCF_003573875.1	Bacillus velezensis	S141
GCF_009914135.1	Bacillus velezensis	SRCM102752
GCF_13694265.1	Bacillus velezensis	BIOMA BV10
GCF_18866365.1	Bacillus velezensis	GMEKP1
GCF_19856555.1	Bacillus amyloliquefaciens	JP3042
GCF_001895885.1	Bacillus safensis	KCTC 12796BP
GCF_001938665.1	Bacillus safensis	U14-5
GCF_001938685.1	Bacillus safensis	U41
GCF_001938705.1	Bacillus safensis	U17-1
GCF_002068155.1	Bacillus paralicheniformis	MDJK30
GCF_002072735.1	Bacillus subtilis	GQJK2
GCF_005849145.1	Bacillus subtilis	PR10
GCF_002077215.1	Bacillus safensis	BRM1
GCF_002104575.1	Bacillus mycoides	Gnyt1
GCF_002142595.1	Bacillus subtilis	TLO3
GCF_002163815.1	Bacillus subtilis	CW14
GCF_002173495.1	Bacillus atrophaeus	SRCM101359
GCF_002201875.1	Bacillus sp.	MD-5
GCF_16924995.1	Bacillus sp.	LJBS06
GCF_002205715.1	Bacillus velezensis	T20E-257
GCF_003047005.1	Bacillus velezensis	J7-1
GCF_003047025.1	Bacillus velezensis	45140
GCF_003047045.1	Bacillus velezensis	131-4
GCF_002243495.1	Bacillus atrophaeus	GQJK17
GCF_002290305.1	Bacillus subtilis	TLO3
GCF_004103595.1	Bacillus subtilis	SRCM103571
GCF_004119655.1	Bacillus subtilis	SRCM103581
GCF_004119775.1	Bacillus subtilis	SRCM103612
GCF_009363835.1	Bacillus subtilis	JAAA
GCF_002443015.2	Bacillus altitudinis	SGAir0031
GCF_004563755.2	Bacillus altitudinis	CHB19
GCF_16807685.1	Bacillus altitudinis	63-2-2
GCF_19164215.1	Bacillus altitudinis	LZP 02
GCF_002688645.1	Bacillus atrophaeus	BA59
GCF_18140555.1	Bacillus atrophaeus	CNY01
GCF_002741705.1	Bacillus velezensis	NKG-1
GCF_002761535.1	Bacillus velezensis	ATR2
GCF_002893845.1	Bacillus velezensis	10075
GCF_009931675.1	Bacillus velezensis	CACC 316
GCF_002893805.1	Bacillus subtilis	BJ3-2
GCF_002993925.1	Bacillus paralicheniformis	Bac84
GCF_002993945.1	Bacillus paralicheniformis	Bac48
GCF_003073255.1	Bacillus velezensis	QST713
GCF_003149795.1	Bacillus amyloliquefaciens	ALB79
GCF_004421045.1	Bacillus amyloliquefaciens	FS1092
GCF_14791945.1	Bacillus amyloliquefaciens	INH2-4b
GCF_16415725.1	Bacillus velezensis	LBUM279
GCF_21228895.1	Bacillus velezensis	A4P130
GCF_003148355.1	Bacillus subtilis	QB61
GCF_003148415.1	Bacillus inaquosorum	KCTC 13429
GCF_003150855.1	Bacillus velezensis	Hx05
GCF_003171815.2	Bacillus paralicheniformis	SUBG0010
GCF_003431975.1	Bacillus pumilus	145
GCF_003667745.1	Bacillus velezensis	Bac57
GCF_13401395.2	Bacillus velezensis	LABIM22
GCF_19880485.1	Bacillus velezensis	BIM B-454D
GCF_003667885.1	Bacillus vallismortis	Bac111
GCF_003721475.1	Bacillus velezensis	NY12-2
GCF_003868675.1	Bacillus amyloliquefaciens	YP6
GCF_004006435.1	Bacillus halotolerans	ZB201702
GCF_004006455.1	Bacillus pumilus	ZB201701
GCF_004101345.1	Bacillus subtilis	SRCM103862
GCF_009662195.1	Bacillus subtilis	MB8_B10
GCF_009662375.1	Bacillus subtilis	MB9_B6
GCF_14298115.1	Bacillus subtilis subsp. subtilis	ONU 559
GCF_004101485.1	Bacillus subtilis	SRCM104008
GCF_004101565.1	Bacillus subtilis	SRCM104011
GCF_009662355.1	Bacillus subtilis	P5_B1
GCF_004101945.1	Bacillus subtilis	ATCC 11774
GCF_004103535.1	Bacillus subtilis	SRCM103517
GCF_009913535.1	Bacillus subtilis	SRCM102749
GCF_004103555.1	Bacillus subtilis	SRCM103551
GCF_004119675.1	Bacillus subtilis	SRCM103773
GCF_004116955.1	Bacillus vallismortis	DSM 11031
GCF_004119535.1	Bacillus subtilis	SRCM103689
GCF_004119615.1	Bacillus subtilis	SRCM103576
GCF_004799565.1	Bacillus velezensis	UFLA258
GCF_19334525.1	Bacillus velezensis	LABIM44
GCF_005234095.1	Bacillus subtilis	H19
GCF_005849435.1	Bacillus altitudinis	GQYP101
GCF_006965425.1	Bacillus halotolerans	F41-3
GCF_13347105.1	Bacillus halotolerans	KKD1
GCF_14621755.1	Bacillus halotolerans	XH-1
GCF_007923205.1	Bacillus amyloliquefaciens	X030
GCF_009664145.1	Bacillus velezensis	BvL03
GCF_008244765.1	Bacillus safensis	PgKB20
GCF_18885385.1	Bacillus sp.	JNUCC-24
GCF_21398835.1	Bacillus safensis	H31R-08
GCF_008274925.1	Bacillus mycoides	BPN401
GCF_009363695.1	Bacillus sp.	THAF10
GCF_009497795.1	Bacillus subtilis	MENO2
GCF_009662335.1	Bacillus subtilis	P5_B2
GCF_009913275.1	Bacillus subtilis	SRCM102754
GCF_009739945.1	Bacillus luti	FJ
GCF_009818105.1	Bacillus sp.	N1-1
GCF_009866865.1	Bacillus subtilis	7PJ-16
GCF_21172185.1	Bacillus subtilis	NIB353
GCF_009913595.1	Bacillus subtilis	SRCM102756
GCF_11082085.1	Bacillus sp.	Cs-700
GCF_11398925.1	Bacillus sp.	KH172YL63
GCF_12225885.1	Bacillus tequilensis	EA-CB0015
GCF_12647565.1	Bacillus subtilis	At3
GCF_12648005.1	Bacillus mojavensis	UCMB5075
GCF_12955605.1	Bacillus fonticola	CS13
GCF_13283915.1	Bacillus altitudinis	11-1-1
GCF_13341255.1	Bacillus amyloliquefaciens	R8-25
GCF_13393725.1	Bacillus subtilis	BL-01
GCF_13423765.1	Bacillus pumilus	UAMX
GCF_14042035.1	Bacillus haynesii	P19
GCF_14117505.1	Bacillus velezensis	Pm9
GCF_14250375.1	Bacillus sp.	PAMC26543
GCF_14250435.1	Bacillus sp.	PAMC28571
GCF_14302175.1	Bacillus sp.	PAMC22265
GCF_14489355.1	Bacillus pumilus	ONU 554
GCF_14706595.1	Bacillus velezensis	AK-0
GCF_14854735.1	Bacillus amyloliquefaciens	HM618
GCF_15160895.1	Bacillus altitudinis	BIM B-263
GCF_15732475.1	Bacillus velezensis	FIO1408
GCF_16313165.1	Bacillus siamensis	B28
GCF_16406185.1	Bacillus velezensis	Mr12
GCF_16803835.1	Bacillus safensis	F6
GCF_16919285.1	Bacillus sp.	PDNC022
GCF_17161205.1	Bacillus altitudinis	1817
GCF_18141025.1	Bacillus nitratireducens	BM02
GCF_18324505.1	Bacillus paralicheniformis	RSC-1
GCF_18324565.1	Bacillus paralicheniformis	RSC-2
GCF_18417515.1	Bacillus halotolerans	MBH1
GCF_18732185.1	Bacillus velezensis	NZ4
GCF_18736705.1	Bacillus mycoides	BPN03/1
GCF_18736725.1	Bacillus mycoides	BPN07/3
GCF_18736765.1	Bacillus mycoides	BPN102
GCF_18739665.1	Bacillus mycoides	BPN54/2
GCF_18739385.1	Bacillus mycoides	BPN29/1
GCF_18739545.1	Bacillus mycoides	BPN43/2
GCF_18742205.1	Bacillus mycoides	BPN29/1
GCF_18739525.1	Bacillus mycoides	BPN37/2
GCF_18739645.1	Bacillus mycoides	BPN52/2
GCF_18739685.1	Bacillus mycoides	BPN57/2
GCF_18739705.1	Bacillus mycoides	JAS014
GCF_18741565.1	Bacillus mycoides	JAS23/1
GCF_18741645.1	Bacillus mycoides	JAS481
GCF_18742245.1	Bacillus mycoides	JAS823
GCF_18751995.1	Bacillus mycoides	JAS15/1
GCF_18966865.1	Bacillus sp.	NP247
GCF_19334685.1	Bacillus sp.	LJBS17
GCF_19443725.1	Bacillus atrophaeus	PENSV20
GCF_19464335.1	Bacillus subtilis	HD15
GCF_20519665.1	Bacillus shivajii	JCM 32183
GCF_20520205.1	Bacillus pumilus	AR03
GCF_20535425.1	Bacillus pumilus	BIM B-171
GCF_900186955.1	Bacillus pumilus	NCTC10337
GCF_21401425.1	Bacillus licheniformis	NWMCC0046
GCF_21495995.1	Bacillus velezensis	Yao
GCF_21654595.1	Bacillus altitudinis	TM2
GCF_21654755.1	Bacillus paralicheniformis	J41TS8
GCF_21729365.1	Bacillus sp.	R45
GCF_000007825.1	Bacillus cereus	ATCC 14579
GCF_000092165.1	Bacillus thuringiensis	BMB171
GCF_006094295.1	Bacillus cereus	ATCC 14579
GCF_21391515.1	Bacillus cereus	CPT56D-587-MTF
GCF_000007845.1	Bacillus anthracis	Ames
GCF_000008165.1	Bacillus anthracis	Sterne
GCF_000008445.1	Bacillus anthracis	Ames Ancestor; A2084
GCF_000011625.1	Bacillus cereus	E33L
GCF_000015065.1	Bacillus thuringiensis	Al Hakam
GCF_000021445.1	Bacillus anthracis	CDC 684
GCF_000022505.1	Bacillus cereus	03BB102
GCF_000022865.1	Bacillus anthracis	A0248
GCF_000143605.1	Bacillus cereus biovar anthracis	CI
GCF_000239195.1	Bacillus cereus	F837/76
GCF_000258885.1	Bacillus anthracis	H9401
GCF_000295695.2	Bacillus anthracis	BF1
GCF_000512775.2	Bacillus anthracis	A16R
GCF_000512835.2	Bacillus anthracis	A16
GCF_000534935.2	Bacillus anthracis	CZC5
GCF_000583105.1	Bacillus anthracis	SVA11
GCF_000725325.1	Bacillus anthracis	HYU01
GCF_000742655.1	Bacillus anthracis	2000031021
GCF_000742895.1	Bacillus anthracis	Vollum
GCF_000832385.1	Bacillus cereus	D17
GCF_000832405.1	Bacillus cereus	03BB102
GCF_000832425.1	Bacillus anthracis	PAK-1
GCF_000832445.1	Bacillus anthracis	Vollum 1B
GCF_000832465.1	Bacillus anthracis	K3
GCF_000832505.1	Bacillus anthracis	Ohio ACB
GCF_000832565.1	Bacillus anthracis	SK-102
GCF_000832585.1	Bacillus anthracis	Pasteur
GCF_000832635.1	Bacillus anthracis	Sterne
GCF_000832665.1	Bacillus anthracis	BA1015
GCF_000832725.1	Bacillus anthracis	BA1035
GCF_000832745.1	Bacillus anthracis	RA3
GCF_000832765.1	Bacillus cereus	3a
GCF_000832785.1	Bacillus anthracis	V770-NP-1R
GCF_000832825.1	Bacillus thuringiensis	HD571
GCF_000832865.1	Bacillus cereus	03BB108
GCF_000832925.1	Bacillus thuringiensis	HD682
GCF_000832965.1	Bacillus anthracis	2002013094
GCF_000833045.1	Bacillus cereus	E33L
GCF_000833065.1	Bacillus anthracis	Ames
GCF_000833125.1	Bacillus anthracis	Canadian Bison
GCF_000833275.1	Bacillus anthracis	35
GCF_000835185.1	Bacillus cereus	S2-8
GCF_000875715.1	Bacillus anthracis	A1144
GCF_001543225.1	Bacillus anthracis	Stendal
GCF_001654475.1	Bacillus anthracis	Tangail-1
GCF_001683065.1	Bacillus anthracis	Parent2
GCF_001683095.1	Bacillus anthracis	Parent1
GCF_001683135.1	Bacillus anthracis	PR01
GCF_001683155.1	Bacillus anthracis	PR02
GCF_001683175.1	Bacillus anthracis	PR05
GCF_001683195.1	Bacillus anthracis	PR06
GCF_001683215.1	Bacillus anthracis	PR07
GCF_001683235.1	Bacillus anthracis	PR08
GCF_001683255.1	Bacillus anthracis	PR09-1
GCF_001683275.1	Bacillus anthracis	PR09-4
GCF_001683295.1	Bacillus anthracis	PR10-4
GCF_001936375.1	Bacillus anthracis	Tyrol 4675
GCF_001941885.1	Bacillus cereus	ISSFR-9F
GCF_001941905.1	Bacillus cereus	ISSFR-3F
GCF_001941925.1	Bacillus cereus	JEM-2
GCF_001990245.1	Bacillus anthracis	SPV842_15
GCF_002192515.1	Bacillus thuringiensis	BM-BT15426
GCF_002208785.1	Bacillus anthracis	FDAARGOS_341
GCF_002277915.1	Bacillus anthracis	14RA5914
GCF_002833485.1	Bacillus sp.	HBCD-sjtu
GCF_002980615.3	Bacillus anthracis	STI1
GCF_003227955.1	Bacillus anthracis	London_499
GCF_004328845.1	Bacillus anthracis	HDZK-BYSB7
GCF_004801195.1	Bacillus cereus	MH19
GCF_006088855.1	Bacillus anthracis	17OD930
GCF_006742565.1	Bacillus anthracis	PCr
GCF_007363175.1	Bacillus sp.	BD59S
GCF_009806595.1	Bacillus anthracis	FDAARGOS_698
GCF_009806615.1	Bacillus anthracis	FDAARGOS_701
GCF_009806635.1	Bacillus anthracis	FDAARGOS_700
GCF_009806655.1	Bacillus anthracis	FDAARGOS_706
GCF_009806675.1	Bacillus anthracis	FDAARGOS_705
GCF_009806695.1	Bacillus anthracis	FDAARGOS_704
GCF_13177495.2	Bacillus cereus	CTMA_1571
GCF_13267235.1	Bacillus cereus	FDAARGOS_802
GCF_13267335.1	Bacillus thuringiensis	FDAARGOS_793
GCF_13267455.1	Bacillus cereus	FDAARGOS_781
GCF_13267475.1	Bacillus cereus	FDAARGOS_780
GCF_13267775.1	Bacillus cereus	FDAARGOS_797
GCF_13267795.1	Bacillus thuringiensis	FDAARGOS_794
GCF_13343075.1	Bacillus thuringiensis	FDAARGOS_791
GCF_16027015.1	Bacillus cereus	FDAARGOS_918
GCF_18309125.1	Bacillus cereus	BC06
GCF_18309145.1	Bacillus cereus	BC07
GCF_19693235.1	Bacillus anthracis	P04210076
GCF_21390035.1	Bacillus anthracis	BF5
GCF_21654875.1	Bacillus cereus	MRY14-0045
GCF_21654895.1	Bacillus cereus	MRY14-0057
GCF_21654915.1	Bacillus cereus	MRY14-0060
GCF_21654935.1	Bacillus cereus	MRY14-0074
GCF_21654975.1	Bacillus cereus	MRY14-0079
GCF_21654995.1	Bacillus cereus	MRY14-0100
GCF_21655015.1	Bacillus cereus	MRY14-0105
GCF_21655035.1	Bacillus cereus	J1
GCF_21655055.1	Bacillus cereus	J2
GCF_21655135.1	Bacillus cereus	J7
GCF_21655175.1	Bacillus cereus	J39
GCF_21655195.1	Bacillus cereus	J51
GCF_21655215.1	Bacillus cereus	J62
GCF_21655235.1	Bacillus cereus	J75
GCF_21655255.1	Bacillus cereus	30040
GCF_21655275.1	Bacillus cereus	30043
GCF_21655315.1	Bacillus cereus	30052
GCF_21655335.1	Bacillus cereus	30075
GCF_21655355.1	Bacillus cereus	30077
GCF_22014755.1	Bacillus anthracis	PNO2
GCF_22014775.1	Bacillus anthracis	PNO2D1
GCF_22014795.1	Bacillus anthracis	ChBA30D
GCF_22220505.1	Bacillus anthracis	A182
GCF_22220525.1	Bacillus anthracis	A29
GCF_22220545.1	Bacillus anthracis	3016
GCF_22220565.1	Bacillus anthracis	BUL 40
GCF_22220585.1	Bacillus anthracis	BUL 19
GCF_22220605.1	Bacillus anthracis	BUL 31
GCF_22220625.1	Bacillus anthracis	BUL 16
GCF_22220645.1	Bacillus anthracis	A87
GCF_22220665.1	Bacillus anthracis	4-IZSLT
GCF_22220685.1	Bacillus anthracis	Tyrol 3520
GCF_22220905.1	Bacillus anthracis	BUL 14
GCF_22220925.1	Bacillus anthracis	A193a
GCF_22220945.1	Bacillus anthracis	A166
GCF_22220965.1	Bacillus anthracis	A168
GCF_22220985.1	Bacillus anthracis	A178
GCF_22221005.1	Bacillus anthracis	BUL 32
GCF_22221025.1	Bacillus anthracis	BUL 12
GCF_22221045.1	Bacillus anthracis	A27
GCF_22221065.1	Bacillus anthracis	A49
GCF_22221085.1	Bacillus anthracis	BF1
GCF_22221105.1	Bacillus anthracis	Pasteur
GCF_22221125.1	Bacillus anthracis	UR-1
GCF_22221145.1	Bacillus anthracis	188678-1
GCF_22221165.1	Bacillus anthracis	Tangail-4/2
GCF_22221185.1	Bacillus anthracis	A3783
GCF_22221205.1	Bacillus anthracis	3-IZSLT
GCF_22221225.1	Bacillus anthracis	Pollino 3734
GCF_22221245.1	Bacillus anthracis	A1074
GCF_22221265.1	Bacillus anthracis	A0777
GCF_22221285.1	Bacillus anthracis	SA020
GCF_22221305.1	Bacillus anthracis	AF039
GCF_22221325.1	Bacillus anthracis	A159
GCF_22221345.1	Bacillus anthracis	Vollum
GCF_000008005.1	Bacillus cereus	ATCC 10987
GCF_000292415.1	Bacillus cereus	FRI-35
GCF_002214725.1	Bacillus cereus	M3
GCF_20861345.1	Bacillus pacificus	anQ-h4
GCF_000013065.1	Bacillus cereus	Q1
GCF_000021225.1	Bacillus cereus	AH187
GCF_000283675.1	Bacillus cereus	NC7401
GCF_002290105.1	Bacillus cereus	CC-1
GCF_009648955.1	Bacillus paranthracis	CFSAN068816
GCF_009799965.1	Bacillus paranthracis	BC307
GCF_010669045_01533.1	Bacillus paranthracis	MN1F
GCF_15693885.1	Bacillus paranthracis	Gxun-30
GCF_21249305.1	Bacillus paranthracis	SHOU-BC01
GCF_000017425.1	Bacillus cytotoxicus	NVH 391-98
GCF_002250885.2	Bacillus cytotoxicus	CH_38
GCF_002250945.2	Bacillus cytotoxicus	CH_13
GCF_002250965.2	Bacillus cytotoxicus	CH_4
GCF_002251005.2	Bacillus cytotoxicus	CH_39
GCF_002251025.2	Bacillus cytotoxicus	CH_15
GCF_002251045.2	Bacillus cytotoxicus	CH_2
GCF_002251115.2	Bacillus cytotoxicus	CH_3
GCF_17909015.1	Bacillus cytotoxicus	SM2.8
GCF_17909135.1	Bacillus cytotoxicus	SM1.1
GCF_17909295.1	Bacillus cytotoxicus	E28.3
GCF_17909395.1	Bacillus cytotoxicus	E17.4
GCF_17909435.1	Bacillus cytotoxicus	E8.1
GCF_000021205.1	Bacillus cereus	B4264
GCF_000338755.1	Bacillus thuringiensis serovar kurstaki	HD73
GCF_000635895.2	Bacillus cereus	A1
GCF_000717535.1	Bacillus thuringiensis serovar kurstaki	HD-1
GCF_000747545.1	Bacillus thuringiensis serovar kurstaki	YBT-1520
GCF_000803665.1	Bacillus thuringiensis serovar galleriae	4G5
GCF_000831065.1	Bacillus bombysepticus	wang
GCF_000978375.1	Bacillus cereus	FORC_005
GCF_001017635.1	Bacillus thuringiensis	YC-10
GCF_001183785.1	Bacillus thuringiensis serovar indiana	HD521
GCF_001420855.1	Bacillus thuringiensis	YWC2-8
GCF_001518875.1	Bacillus cereus	FORC_013
GCF_001595725.1	Bacillus thuringiensis	Bt185
GCF_001618665.1	Bacillus thuringiensis	Bc601
GCF_001635995.1	Bacillus cereus	HN001
GCF_001692675.1	Bacillus thuringiensis	KNU-07
GCF_001721145.1	Bacillus cereus	FORC_024
GCF_001816185.2	Bacillus sp.	RZ2MS9
GCF_002000005.1	Bacillus cereus	FORC021
GCF_002184245.1	Bacillus thuringiensis	YGd22-03
GCF_002214705.1	Bacillus cereus	D12_2
GCF_002214765.1	Bacillus cereus	FORC_048
GCF_002215175.1	Bacillus cereus	K8
GCF_002216125.1	Bacillus cereus	M13
GCF_002222555.1	Bacillus thuringiensis	c25
GCF_002224345.1	Bacillus cereus	C1L
GCF_003020845.1	Bacillus cereus	FORC60
GCF_003054785.2	Bacillus thuringiensis	BT62
GCF_003568565.1	Bacillus cereus	HBL-AI
GCF_003626955.1	Bacillus thuringiensis	QZL38
GCF_003991175.1	Bacillus thuringiensis	C15
GCF_004771155.1	Bacillus cereus	1000305
GCF_004799705.1	Bacillus sp.	DU-106
GCF_005707595.1	Bacillus cereus	FORC_086
GCF_006349715.2	Bacillus cereus	A22
GCF_006349735.2	Bacillus cereus	A24
GCF_006384875.1	Bacillus cereus	FORC087
GCF_008041975.1	Bacillus cereus	G1-1
GCF_008274865.1	Bacillus sp.	AR4-2
GCF_008274885.1	Bacillus sp.	SH8-8
GCF_008274905.1	Bacillus sp.	JAS24-2
GCF_009224065.1	Bacillus thuringiensis	GA-A07
GCF_009739965.1	Bacillus cereus	DLOU-Tangshan
GCF_009739985.1	Bacillus cereus	DLOU-Weihai
GCF_009861435.1	Bacillus sp.	A260
GCF_13112375.1	Bacillus cereus	WPySW2
GCF_13267255.1	Bacillus cereus	FDAARGOS_799
GCF_13267275.1	Bacillus cereus	FDAARGOS_798
GCF_13284455.2	Bacillus cereus	HD2.4
GCF_13284505.2	Bacillus cereus	HD1.4B
GCF_13340745.1	Bacillus thuringiensis	HER1410
GCF_13394245.1	Bacillus cereus	H2
GCF_16727405.1	Bacillus cereus	FDAARGOS_1084
GCF_16774575.1	Bacillus cereus	AFA01
GCF_17751245.1	Bacillus thuringiensis	Bt-GS57
GCF_18309165.1	Bacillus cereus	BC33
GCF_19704155.1	Bacillus cereus	HT18
GCF_20809105.1	Bacillus thuringiensis	ABTS-351
GCF_20809125.1	Bacillus thuringiensis	B401
GCF_20809145.1	Bacillus thuringiensis	SA11
GCF_20809205.1	Bacillus thuringiensis	GC-91
GCF_20809245.1	Bacillus thuringiensis	ABTS-1857
GCF_21442085.1	Bacillus cereus	NR1
GCF_21595545.1	Bacillus thuringiensis	B13
GCF_21651035.1	Bacillus thuringiensis	x023
GCF_21655155.1	Bacillus cereus	J10
GCF_21655295.1	Bacillus cereus	30048
GCF_000021305.1	Bacillus cereus	G9842
GCF_000292455.1	Bacillus thuringiensis	HD-771
GCF_000292705.1	Bacillus thuringiensis	HD-789
GCF_000835025.1	Bacillus thuringiensis	HD1002
GCF_001640965.1	Bacillus thuringiensis serovar alesti	BGSC 4C1
GCF_002025105.1	Bacillus thuringiensis	L-7601
GCF_003445395.2	Bacillus thuringiensis serovar israelensis	AM65-52
GCF_004006495.1	Bacillus cereus	ZB201708
GCF_005155285.1	Bacillus thuringiensis	BT-59
GCF_009025915.1	Bacillus thuringiensis	JW-1
GCF_13113775.1	Bacillus thuringiensis serovar israelensis	BGSC 4Q7rifR
GCF_13267295.1	Bacillus thuringiensis	FDAARGOS_796
GCF_16917795.1	Bacillus cereus	VKM B-370
GCF_20809185.1	Bacillus thuringiensis	BMP144
GCF_000021785.1	Bacillus cereus	AH820
GCF_000832485.1	Bacillus thuringiensis	HD1011
GCF_13267315.1	Bacillus thuringiensis	FDAARGOS_795
GCF_000193355.1	Bacillus thuringiensis serovar chinensis	CT-43
GCF_000306745.1	Bacillus thuringiensis	407
GCF_000341665.1	Bacillus thuringiensis serovar thuringiensis	IS5056
GCF_000497525.1	Bacillus thuringiensis	YBT-1518
GCF_001277915.1	Bacillus cereus	NJ-W
GCF_001635915.1	Bacillus cereus	CMCC P0021
GCF_001635955.1	Bacillus cereus	CMCC P0011
GCF_001685565.1	Bacillus thuringiensis	MYBT18246
GCF_001721165.1	Bacillus thuringiensis	Bt18247
GCF_002220285.1	Bacillus cereus	FORC_047
GCF_003013315.1	Bacillus cereus	TG1-6
GCF_009497015.2	Bacillus cereus	SB1
GCF_009739925.1	Bacillus cereus	DLOU-Changhai
GCF_16774535.1	Bacillus cereus	CH
GCF_18884185.1	Bacillus cereus	CF4-51
GCF_000242895.2	Bacillus sp.	1NLA3E
GCF_000300475.1	Bacillus thuringiensis	MC28
GCF_002073415.2	Bacillus sp.	FDAARGOS_235
GCF_18741125.1	Bacillus toyonensis	JAS03/3
GCF_18741525.1	Bacillus toyonensis	JAS13/1
GCF_18741545.1	Bacillus toyonensis	JAS22/1
GCF_18741625.1	Bacillus toyonensis	JAS411
GCF_18779945.3	Bacillus toyonensis	HA0190
GCF_22170805.1	Bacillus toyonensis	UTDF19-29B
GCF_000473245.1	Bacillus infantis	NRRL B-14911
GCF_000496285.1	Bacillus toyonensis	BCT-7112T
GCF_000724485.1	Bacillus methanolicus	MGA3
GCF_000789315.1	Bacillus cereus	03BB87
GCF_000832805.1	Bacillus cereus	G9241
GCF_000832845.1	Bacillus cereus	ATCC 4342
GCF_001880305.1	Bacillus cereus	AR156
GCF_004322655.1	Bacillus sp.	SYJ
GCF_13331815.1	Bacillus tropicus	FDAARGOS_782
GCF_16027575.1	Bacillus tropicus	FDAARGOS_897
GCF_20149975.1	Bacillus sp.	CRB-7
GCF_000829195.1	Bacillus sp.	OxB-1
GCF_000832525.1	Bacillus cereus	FM1
GCF_16026855.1	Bacillus tropicus	FDAARGOS_920
GCF_000833085.1	Bacillus thuringiensis	97-27
GCF_13267815.1	Bacillus thuringiensis	FDAARGOS_792
GCF_000940785.1	Bacillus thuringiensis serovar morrisoni	BGSC 4AA1
GCF_001598095.1	Bacillus thuringiensis	HD12
GCF_18885365.1	Bacillus thuringiensis	GR007
GCF_20809165.1	Bacillus thuringiensis	NB-176
GCF_001050115.1	Bacillus smithii	DSM 4216
GCF_001182785.1	Bacillus thuringiensis	HS18-1
GCF_001455345.1	Bacillus thuringiensis	CTC
GCF_001548175.1	Bacillus thuringiensis serovar tolworthi	Pasteur Institute Standard strain
GCF_001831375.1	Bacillus sp.	ABP14
GCF_005848985.1	Bacillus paranthracis	PR1
GCF_002173755.1	Bacillus thuringiensis	SCG04-02
GCF_002202015.1	Bacillus sonorensis	SRCM101395
GCF_20091665.1	Bacillus sp.	PM8313
GCF_002250905.2	Bacillus cytotoxicus	CH_25
GCF_002250925.2	Bacillus cytotoxicus	CH_23
GCF_002251055.2	Bacillus cytotoxicus	CH_1
GCF_17909235.1	Bacillus cytotoxicus	PDT2.12
GCF_002356575.1	Bacillus anthracis	Shikan-NIID
GCF_002443095.1	Bacillus glycinifermentans	KBN06P03352
GCF_002813875.1	Bacillus cereus	MLY1
GCF_003410255.1	Bacillus anthracis	MCCC 1A02161
GCF_003410355.1	Bacillus anthracis	MCCC 1A01412
GCF_003546665.1	Bacillus thuringiensis	LM1212
GCF_18141085.1	Bacillus tropicus	LM1212-DB
GCF_003586445.1	Bacillus sp.	Y1
GCF_003612955.1	Bacillus mobilis	ML-A2C4
GCF_003812125.1	Bacillus sp.	FDAARGOS_527
GCF_004103615.1	Bacillus glycinifermentans	SRCM103574
GCF_900093775.1	Bacillus glycinifermentans	BGLY
GCF_005154805.1	Bacillus sp.	S3
GCF_006151925.1	Bacillus thuringiensis	HM-311
GCF_007995155.1	Bacillus dafuensis	FJAT-25496
GCF_008432245.1	Bacillus sp.	BS98
GCF_008807735.1	Bacillus wiedmannii	SR52
GCF_009676825.1	Bacillus sp.	N3536
GCF_009740005.1	Bacillus albus	DLOU-Yingkou
GCF_16070565.1	Bacillus thuringiensis	H3
GCF_16605985.1	Bacillus toyonensis	P18
GCF_16774555.1	Bacillus cereus	21155
GCF_18739605.1	Bacillus toyonensis	BPN45/4
GCF_18741285.1	Bacilllus wiedmannii	JAS07/5
GCF_18741405.1	Bacilllus wiedmannii	JAS08/1
GCF_18741585.1	Bacilllus wiedmannii	JAS28/2
GCF_19915265.1	Bacillus aquiflavi	3H-10
GCF_20002245.1	Bacillus badius	NBPM-293
GCF_000688795.1	Bacillus thuringiensis serovar kurstaki	YBT-1520
GCF_002119445.1	Bacillus thuringiensis	ATCC 10792
GCF_006965545.2	Paenalkalicoccus suaedae	M4U3P1
GCF_014235785.1	Bacillus sp.	PAMC26568
GCF_015074845.1	Bacillus mojavensis	LDFZ001
GCF_016653575.1	Bacillus sp.	TK-2
GCF_018889975.1	Bacillus sp.	NP157
GCF_021233235.1	Bacillus subtilis	SR-7
GCF_4124315.2	Bacillus cabrialesii	TE3
GCF_15689015.1	Bacillus altitudinis	Ba1449
GCF_19710455.1	Bacillus pumilus	EB130
GCF_22488425.1	Bacillus velezensis	KS04AU
GCF_22492915.1	Bacillus amyloliquefaciens	WF2020
GCF_22494925.1	Bacillus velezensis	IM1
GCF_22532085.1	Bacillus mycoides	LX30
GCF_22559645.1	Bacillus amyloliquefaciens	ZKY01
GCF_22570515.1	Bacillus subtilis	ATC-3
GCF_22570695.1	Bacillus altitudinis	JYY-02
GCF_22630555.1	Bacillus licheniformis	DSM 13
GCF_22630575.1	Bacillus mycoides	DSM 2048
GCF_22637375.1	Bacillus sp.	N5/665
GCF_22647025.1	Bacillus subtilis	FX-1
GCF_22654795.1	Bacillus subtilis	H2
GCF_22700755.1	Bacillus altitudinis	N435-3
GCF_22700795.1	Bacillus sp.	A1(2020)
GCF_22700875.1	Bacillus velezensis	C1
GCF_22700895.1	Bacillus subtilis	N1142-3at
GCF_22700915.1	Bacillus licheniformis	C5
GCF_22700935.1	Bacillus subtilis	N1108-5at
GCF_22700955.1	Bacillus subtilis	N1303-2Ay
GCF_22700975.1	Bacillus subtilis	N1282-4at
GCF_22700995.1	Bacillus cereus	N435-1
GCF_22701095.1	Bacillus subtilis subsp. natto	BN0
GCF_22760025.1	Bacillus velezensis	AP3
GCF_22809835.2	Bacillus sp.	ZJS3
GCF_22810705.1	Bacillus wiedmannii	Bt18679
GCF_22810725.1	Bacillus thuringiensis serovar morrisoni	4AA1
GCF_22833015.1	Bacillus amyloliquefaciens	W0101
GCF_22869125.1	Bacillus velezensis	GUIA
GCF_22870725.1	Bacillus velezensis	SW5
GCF_23008425.1	Bacillus cereus	SEM-15
GCF_23022945.1	Bacillus glycinifermentans	MGMM1
GCF_23022965.1	Bacillus sp.	JY-23
GCF_23078435.1	Bacillus subtilis	N4
GCF_23093895.1	Bacillus safensis	ZK-1
GCF_23093915.1	Bacillus velezensis	ZK-3
GCF_23094015.1	Bacillus cereus	CDHWZ7
GCF_23100705.1	Bacillus sp.	H8-1
GCF_23101325.1	Bacillus sp.	PGP15
GCF_23115375.1	Bacillus amyloliquefaciens	GL18
GCF_23159405.1	Bacillus tropicus	EMB20
GCF_23238245.1	Bacillus rugosus	A78.1
GCF_23238285.1	Bacillus amyloliquefaciens	A15.1
GCF_23238325.1	Bacillus inaquosorum	A65.1
GCF_23278305.1	Bacillus velezensis	SC60
GCF_23278425.1	Bacillus amyloliquefaciens	CQN-2
GCF_23278545.1	Bacillus sp.	ZHX3
GCF_23278615.1	Bacillus methanolicus	DFS2
GCF_23369715.1	Bacillus subtilis	S16
GCF_23373485.1	Bacillus velezensis	N3
GCF_23516155.1	Bacillus velezensis	H208
GCF_23516175.1	Bacillus velezensis	2e
GCF_23516195.1	Bacillus velezensis	ES2-4
GCF_23520855.1	Bacillus subtilis	PK3_9
GCF_23521175.1	Bacillus subtilis	PK5_52
GCF_23521275.1	Bacillus subtilis	PK5_68
GCF_23521475.1	Bacillus subtilis	PK5_16
GCF_23521595.1	Bacillus subtilis	PK5_17
GCF_23521615.1	Bacillus subtilis	PK1_3
GCF_23521635.1	Bacillus subtilis	PK1_2
GCF_23546985.1	Bacillus velezensis	HMB26553
GCF_23573165.1	Bacillus velezensis	UA1365
GCF_23573205.1	Bacillus velezensis	UA0276
GCF_23573225.1	Bacillus velezensis	UA0323
GCF_23573245.1	Bacillus velezensis	UA0311
GCF_23573265.1	Bacillus velezensis	UA0195
GCF_23573285.1	Bacillus velezensis	UA0188
GCF_23573325.1	Bacillus velezensis	UA0229
GCF_23573345.1	Bacillus velezensis	UA0182
GCF_23573505.1	Bacillus velezensis	UA0244
GCF_23586825.2	Bacillus velezensis	V 3.14
GCF_23612315.1	Bacillus subtilis	pb2441
GCF_23614465.1	Bacillus velezensis	B1
GCF_23650935.1	Bacillus subtilis	SPC-17-3
GCF_23702085.1	Bacillus subtilis	N2-10
GCF_23702515.1	Bacillus subtilis	NB205
GCF_23716805.1	Bacillus safensis	AHB2
GCF_23716825.1	Bacillus safensis	AHB11
GCF_23822685.1	Bacillus velezensis	NJ13
GCF_23823715.1	Bacillus velezensis	CK17
GCF_23823735.1	Bacillus velezensis	CMF18
GCF_23823755.1	Bacillus altitudinis	CMF5
GCF_23823775.1	Bacillus sp.	CMF21
GCF_23823795.1	Bacillus sp.	F19
GCF_23823855.1	Bacillus sp.	CMF12
GCF_23824035.1	Bacillus tropicus	CK18
GCF_23824055.1	Bacillus anthracis	CMF9
GCF_23824095.1	Bacillus thuringiensis	KF1
GCF_23824115.1	Bacillus paranthracis	KF11
GCF_23920185.1	Bacillus amyloliquefaciens	TL106
GCF_23921085.1	Bacillus velezensis	Ag75
GCF_23921665.1	Bacillus thuringiensis	IMBL-B9
GCF_24134505.1	Bacillus paranthracis	SSBC101
GCF_24138555.1	Bacillus amyloliquefaciens	TPS17
GCF_24138575.1	Bacillus velezensis	TPS3N
GCF_24218535.1	Bacillus velezensis	PHP1601
GCF_24220155.1	Bacillus subtilis	MEC_B298
GCF_24266605.1	Bacillus halotolerans	MEC_B301
GCF_24266645.1	Bacillus halotolerans	MEC_B334
GCF_24296885.1	Bacillus paranthracis	Bt C4
GCF_24297105.1	Bacillus sp.	KRF7
GCF_24362715.1	Bacillus altitudinis	HM-7
GCF_24380035.1	Bacillus altitudinis	B12
GCF_24396775.1	Bacillus anthracis	CVCC40202
GCF_24396795.1	Bacillus anthracis	CVCC40205
GCF_24397295.1	Bacillus altitudinis	47
GCF_24398395.1	Bacillus sp.	FS02
GCF_24408125.1	Bacillus velezensis	906
GCF_24452365.1	Bacillus amyloliquefaciens	B408
GCF_24453785.1	Bacillus siamensis	WYJ-E14
GCF_24498355.1	Bacillus pumilus	NDY-10
GCF_24499135.1	Bacillus velezensis	C5
GCF_24507815.1	Bacillus subtilis subsp. natto
GCF_24507835.1	Bacillus subtilis subsp. subtilis	BGSC 10A5
GCF_24507855.1	Bacillus altitudinis	BDGP7
GCF_24507895.1	Bacillus subtilis	BGSC 10A5
GCF_24508095.1	Bacillus subtilis	RUB331
GCF_24508175.1	Bacillus subtilis	BGSC b98af
GCF_24508195.1	Bacillus subtilis subsp. natto	BGSC 27E1
GCF_24508215.1	Bacillus velezensis	Ba-0321
GCF_24510645.1	Bacillus halotolerans	S-5
GCF_24585045.1	Bacillus subtilis subsp. subtilis	ps4100
GCF_24610615.1	Bacillus velezensis	PMC206
GCF_24637955.1	Bacillus velezensis	EM-1
GCF_24662135.1	Bacillus sp.	k1
GCF_24706255.1	Bacillus subtilis	Bs96
GCF_24722355.1	Bacillus sp.	Bac
GCF_24734115.1	Bacillus velezensis	YS-AT-DS1
GCF_24734625.1	Bacillus velezensis	ZN-S10
GCF_24752515.1	Bacillus subtilis	137
GCF_24757965.1	Bacillus atrophaeus	NS2
GCF_24799885.1	Bacillus subtilis	SRCM117108
GCF_24800625.1	Bacillus velezensis	HF-14109
GCF_24800645.1	Bacillus subtilis	SRCM117508
GCF_24802585.1	Bacillus subtilis	SRCM115947
GCF_24917115.1	Bacillus subtilis subsp. subtilis	168
GCF_24917135.1	Bacillus velezensis	TH-1
GCF_24917175.1	Bacillus subtilis	RO-NN-1
GCF_24918995.1	Bacillus subtilis	PN176 (HK176)
GCF_24919095.1	Bacillus velezensis	DA4
GCF_24919115.1	Bacillus toyonensis	DC11
GCF_24925505.1	Bacillus velezensis	SRCM116265
GCF_24972835.1	Bacillus subtilis	LjM2
GCF_25021505.1	Bacillus subtilis	SRCM117109
GCF_25161015.1	Bacillus subtilis	GL-4
GCF_25309755.1	Bacillus safensis	GX-H6
GCF_25426155.1	Bacillus subtilis	TY-1
GCF_25449235.1	Bacillus subtilis	4ZT
GCF_25490575.1	Bacillus safensis	33.4
GCF_25502485.1	Bacillus cereus	SRCM116293

## Sheet: Sheet2
GCF_25502505.1
GCF_25502545.1
GCF_25677725.1
GCF_25732155.1
GCF_25758105.1
GCF_25809235.1
GCF_25809295.1
GCF_25809355.1
GCF_25809375.1
GCF_25837115.1
GCF_25837135.1
GCF_25857215.1
GCF_25908215.1
GCF_25914055.1
GCF_25914075.1
GCF_25917635.1
GCF_25917685.1
GCF_25947955.1
GCF_25960305.1
GCF_26013885.1
GCF_26014025.1
GCF_26153475.1
GCF_26210435.1
GCF_26210635.1
GCF_26240675.1
GCF_26254485.1
GCF_26278285.1
GCF_26410045.1
GCF_26559715.1
GCF_26559735.1
GCF_26559755.1
GCF_26559775.1
GCF_26559795.1
GCF_26639155.1
GCF_26684155.1
GCF_26684175.1
GCF_26723705.1
GCF_26898175.1
GCF_26967595.1
GCF_26970855.1
GCF_27497435.1
GCF_27594445.1
GCF_27594525.1
GCF_27625395.1
GCF_27625975.1
GCF_27626015.1
GCF_27627725.1
GCF_27627745.1
GCF_27627765.1
GCF_27721405.1
GCF_27857035.1
GCF_27912355.1
GCF_27942355.1
GCF_27942375.1
GCF_27942395.1
GCF_27942415.1
GCF_27942435.1
GCF_27945115.1
GCF_28356555.1
GCF_28356755.1
GCF_28463885.1
GCF_28463925.1
GCF_28532465.1
GCF_28540525.1
GCF_28541125.1
GCF_28541345.1
GCF_28541365.1
GCF_28541385.1
GCF_28541405.1
GCF_28541425.1
GCF_28541545.1
GCF_28541565.1
GCF_28541585.1
GCF_28607045.1
GCF_28609625.1
GCF_28743795.1
GCF_28748025.1
GCF_28751175.1
GCF_28870335.1
GCF_28885375.1
GCF_28891425.1
GCF_29000405.1
GCF_29016665.1
GCF_29024805.1
GCF_29025045.1
GCF_29027845.1
GCF_29027925.1
GCF_29215565.1
GCF_29215735.1
GCF_29278325.1
GCF_29282585.1
GCF_29282725.1
GCF_29371985.1
GCF_29398215.1
GCF_29536185.1
GCF_29536775.1
GCF_29536895.1
GCF_29536915.1
GCF_29536935.1
GCF_29536955.1
GCF_29537035.1
GCF_29537075.1
GCF_29537135.1
GCF_29537155.1
GCF_29537175.1
GCF_29537215.1
GCF_29537355.1
GCF_29537375.1
GCF_29537415.1
GCF_29541525.1
GCF_29542145.1
GCF_29542425.1
GCF_29581095.1
GCF_29590455.1
GCF_29634685.1
GCF_29636405.1
GCF_29636605.1
GCF_29636705.1
GCF_29636745.1
GCF_29636825.1
GCF_29636845.1
GCF_29636965.1
GCF_29637165.1
GCF_29637325.1
GCF_29677665.1
